# Supplementary material for: Relative Validity of a Short 15-Item Food Frequency Questionnaire Measuring Dietary Quality, by the Diet History Method
Source: Nutrients. 2021 Oct 24;13(11):3754. doi: 10.3390/nu13113754 (PMC8622557; doi:10.3390/nu13113754)
Supplement: Supplementary file 1 [file nutrients-13-03754-s001.zip]

Archive with 1 entries (1 files):
- nutrients-1364553-supplementary.pdf
